# Supplementary material for: Candida species distribution, antifungal susceptibility and trends causing candidemia: a 10-year observation in eastern China
Source: PeerJ. 2026 Mar 5;14:e20832. doi: 10.7717/peerj.20832 (PMC12967414; doi:10.7717/peerj.20832)
Supplement: Supplemental Information 3 [file peerj-14-20832-s003.zip]

Archive with 2 entries (2 files):
- data of  candidemia.csv
- data of Control.csv
