# Supplementary material for: Candida species distribution, antifungal susceptibility and trends causing candidemia: a 10-year observation in eastern China
Source: PeerJ. 2026 Mar 5;14:e20832. doi: 10.7717/peerj.20832 (PMC12967414; doi:10.7717/peerj.20832)
Supplement: Supplemental Information 3 [file peerj-14-20832-s003.zip › data of candidemia.csv]

NO.	SEX	AGE	WARD	LOCAL_SPEC	LOCAL_ORG	FLC_NM	AMB_NM	ITR_NM	VOR_NM	CAS	MCF	Hypertension	Diabetes Mellitus	Cardiovascular diseases	Chronic pulmonary diseases	Hematological malignancy	Solid organ tumor	Solid organ transplantation	Surgery	Burns	Antibiotic administration prior to candidemia	Antifungal administration prior to candidemia	Intravascular catheters	ICU	Mechanical ventilation	Total parenteral nutrition
1	m	64	ICU	Catheter Blood	cpa	0.50	0.50	8.00	.25	0.125	0.25	no	yes	yes	yes	yes	no	no	no	no	yes	no	yes	yes	yes	no
2	m	64	ICU	blood	cpa	0.50	<=.12	0.06	0.03	0.125	0.25	yes	no	no	no	no	no	no	yes	no	yes	no	yes	no	yes	yes
3	m	59	internal Medicine	blood	ctr	0.5	1	2	0.03	0.060	0.030	yes	no	yes	no	no	yes	no	no	no	yes	yes	no	yes	no	yes
4	m	59	Internal Medicine	Catheter Blood	ctr	0.5	<=.12	0.06	0.03	0.125	0.030	yes	yes	no	yes	no	no	yes	no	no	yes	no	no	yes	no	no
5	m	59	internal Medicine	blood	ctr	2	0.25	0.06	0.03	0.125	0.030	yes	no	no	yes	yes	yes	no	yes	no	yes	yes	no	no	yes	no
6	m	49	emergency department	blood	cgl	8.0	<=.12	0.50	0.125	0.030	0.030	yes	no	yes	yes	yes	yes	no	yes	no	yes	no	yes	yes	no	yes
7	f	37	ICU	blood	cal	0.25	0.25	0.06	0.03	0.030	0.030	no	no	no	no	no	no	no	yes	yes	yes	yes	yes	no	yes	no
8	f	37	ICU	blood	cal	0.25	<=.12	0.06	0.03	0.030	0.030	no	no	no	yes	no	no	no	yes	no	yes	yes	yes	yes	yes	yes
9	m	68	ICU	blood	cal	0.25	<=.12	0.06	0.03	0.030	0.030	yes	no	yes	no	yes	yes	no	no	no	yes	no	yes	no	yes	no
10	m	68	ICU	blood	cal	0.25	0.25	0.06	0.03	0.030	0.030	yes	no	yes	yes	no	no	no	yes	no	yes	no	yes	yes	no	yes
11	m	60	internal Medicine	blood	ctr	1.0	<=.12	0.06	.25	0.03	0.030	yes	no	no	no	yes	no	yes	no	no	no	yes	yes	yes	no	no
12	m	81	ICU	blood	cgl	8.0	<=.12	0.06	0.125	0.03	0.030	no	no	yes	no	no	no	no	yes	no	no	no	yes	no	yes	no
13	m	81	ICU	Catheter Blood	cgl	2	1	0.06	0.125	0.03	0.015	yes	no	no	yes	no	no	no	yes	no	yes	yes	yes	no	no	yes
14	f	68	ICU	blood	ctr	1.0	<=.12	0.06	.125	0.125	0.125	no	yes	yes	no	no	no	no	yes	no	yes	no	yes	yes	yes	no
15	f	68	ICU	Catheter Blood	ctr	1.0	1	0.06	0.03	0.03	0.030	yes	no	no	no	no	no	no	yes	no	yes	no	yes	no	no	yes
16	f	68	ICU	blood	ctr	1.0	<=.12	0.06	0.03	0.125	0.125	no	no	no	no	no	yes	no	no	no	yes	yes	no	no	no	no
17	f	70	NICU	blood	ctr	1.0	<=.12	0.06	0.03	0.03	0.060	no	yes	no	yes	no	no	no	yes	no	yes	no	yes	yes	yes	yes
18	m	81	ICU	blood	cgl	4.0	0.25	0.25	0.125	0.060	0.015	yes	no	yes	no	no	no	no	no	no	yes	no	yes	no	yes	no
19	m	81	ICU	Catheter Blood	cgl	>256	0.25	0.50	.125	0.03	0.03	yes	yes	yes	yes	no	yes	yes	no	no	yes	no	yes	no	yes	yes
20	f	70	ICU	blood	ctr	1.0	0.25	0.06	0.03	0.125	0.125	yes	no	no	yes	yes	no	no	yes	no	yes	yes	yes	no	yes	yes
21	f	70	ICU	blood	ctr	1.0	1	0.06	.125	0.125	0.125	no	no	no	yes	no	no	no	yes	no	yes	yes	yes	yes	no	no
22	f	70	ICU	blood	cal	0.25	<=.12	0.06	0.03	0.030	0.030	no	yes	no	no	no	no	no	yes	no	yes	no	yes	no	yes	no
23	f	70	ICU	blood	cal	0.5	<=.12	1	0.03	0.030	0.030	no	yes	yes	no	no	no	no	no	no	yes	no	no	no	no	yes
24	m	81	ICU	blood	cgl	4.0	0.25	0.50	0.03	0.03	0.03	yes	no	yes	no	no	yes	no	no	no	yes	no	no	no	yes	no
25	f	70	ICU	Catheter Blood	cal	0.25	0.25	0.06	0.03	0.030	0.030	no	no	no	no	no	no	no	no	no	yes	no	yes	yes	no	no
26	f	70	ICU	blood	cal	0.25	<=.12	0.06	.125	0.125	0.030	no	no	yes	yes	no	no	no	yes	no	yes	yes	yes	no	no	yes
27	f	70	ICU	Catheter Blood	cal	0.25	1	0.06	.125	0.030	0.030	yes	no	no	no	no	yes	yes	no	no	yes	no	yes	no	no	yes
28	m	65	internal Medicine	blood	ctr	1.0	<=.12	0.06	0.03	0.03	0.060	yes	yes	no	no	no	no	no	yes	no	yes	no	yes	yes	no	no
29	f	70	ICU	blood	cal	0.5	<=.12	0.06	0.03	0.030	0.030	no	no	yes	yes	no	no	no	yes	no	yes	no	no	yes	yes	no
30	f	70	ICU	blood	cal	0.5	0.25	1	0.03	0.030	0.030	no	no	no	no	no	no	no	yes	no	no	yes	yes	yes	yes	yes
31	m	16	internal Medicine	blood	ctr	1.0	0.25	0.06	.25	0.125	0.030	no	yes	no	yes	no	yes	no	no	no	yes	no	yes	yes	yes	no
32	m	60	internal Medicine	blood	ctr	1.0	<=.12	0.06	0.03	0.125	0.125	yes	no	yes	no	yes	yes	no	no	no	yes	yes	yes	yes	yes	yes
33	m	60	internal Medicine	blood	ctr	0.5	<=.12	.5	0.03	0.125	0.125	no	yes	yes	no	no	yes	no	yes	no	yes	no	yes	yes	yes	no
34	m	74	ICU	blood	cgl	16.0	0.25	0.25	.125	0.03	0.015	no	no	no	yes	no	no	yes	no	no	yes	no	no	no	yes	yes
35	f	85	NICU	blood	cal	0.25	<=.12	0.06	.25	0.030	0.030	no	no	no	no	no	no	no	no	no	yes	yes	no	no	yes	no
36	f	85	NICU	blood	cal	0.5	<=.12	0.06	0.03	0.030	0.030	yes	no	yes	no	no	no	no	yes	no	yes	no	yes	no	no	no
37	m	68	emergency department	blood	cgl	128.0	<=.12	4.00	0.03	0.060	0.03	yes	no	yes	no	no	yes	no	yes	no	yes	no	yes	yes	yes	yes
38	f	73	ICU	blood	cal	0.5	0.25	0.06	0.03	0.030	0.030	no	no	no	no	no	no	no	yes	no	yes	no	yes	yes	no	yes
39	f	73	ICU	Catheter Blood	cal	0.5	0.25	0.06	.25	0.030	0.030	yes	no	no	no	no	yes	no	yes	no	yes	no	yes	yes	yes	yes
40	f	42	internal Medicine	blood	ctr	0.5	<=.12	.25	0.06	0.125	0.060	no	no	no	yes	yes	yes	yes	no	no	yes	yes	no	no	no	yes
41	f	66	surgical department	blood	ckr	4	<=.12	0.06	0.03	0.060	0.13	yes	no	yes	yes	no	no	no	yes	no	yes	yes	no	yes	yes	yes
42	m	20d	Neonatology	blood	cal	0.25	1	0.06	0.03	0.060	0.030	yes	no	no	no	no	no	no	no	no	yes	no	no	yes	yes	yes
43	m	23d	Neonatology	Catheter Blood	cal	0.25	<=.12	0.06	0.03	0.125	0.030	no	no	yes	yes	no	yes	no	yes	no	yes	no	no	no	no	yes
44	f	76	internal Medicine	blood	cpa	0.50	0.25	0.06	0.03	0.125	0.13	no	no	no	no	no	no	no	yes	no	yes	no	yes	yes	no	no
45	m	26	ICU	blood	cal	0.25	<=.12	0.06	0.03	0.030	0.030	yes	no	yes	no	no	yes	no	yes	no	yes	no	yes	no	yes	yes
46	m	55	internal Medicine	blood	cgu	4	<=.12	0.06	0.03	0.03	0.13	no	no	no	no	no	no	no	yes	no	yes	no	no	yes	yes	no
47	m	54	EICU	blood	cfa	4	0.25	0.06	0.03	0.03	0.13	yes	no	no	yes	no	no	yes	yes	yes	yes	no	no	yes	yes	no
48	m	54	Internal Medicine	blood	cin	4	<=.12	0.06	0.03	0.03	0.06	no	no	no	yes	no	yes	no	yes	no	no	no	yes	no	yes	yes
49	m	54	internal Medicine	blood	cfa	4	<=.12	0.06	0.03	0.03	0.13	no	no	no	no	no	no	no	yes	no	yes	yes	yes	yes	yes	yes
50	f	46	ICU	Catheter Blood	ctr	0.5	0.25	.25	0.03	0.03	0.125	yes	no	yes	no	no	yes	no	no	no	yes	no	yes	yes	yes	no
51	f	46	ICU	Catheter Blood	ctr	0.5	0.25	0.06	0.03	0.125	0.030	no	yes	yes	no	no	no	no	yes	no	yes	no	yes	no	no	no
52	f	66	gynecology	blood	cpa	0.50	<=.12	8.00	0.03	0.125	0.13	yes	yes	no	no	no	yes	no	yes	no	yes	no	yes	yes	yes	no
53	f	56	emergency department	blood	cpa	0.50	0.25	0.06	0.03	0.125	0.13	yes	no	yes	no	no	no	no	yes	no	yes	no	yes	yes	yes	yes
54	m	47	ICU	blood	ctr	>128	0.25	0.06	0.03	0.125	0.030	no	yes	no	yes	no	yes	yes	yes	no	yes	no	no	yes	yes	yes
55	m	86	emergency department	blood	cal	0.5	<=.12	0.06	0.03	0.030	0.030	yes	yes	no	no	no	no	no	yes	no	yes	no	yes	no	no	no
56	m	48	emergency department	blood	cpa	2.00	<=.12	0.06	0.03	0.125	0.06	yes	no	yes	yes	no	no	no	no	no	yes	no	no	yes	yes	no
57	m	42	NICU	blood	cal	0.5	0.25	0.06	0.03	0.125	0.030	no	no	yes	no	yes	no	no	no	no	yes	no	no	yes	yes	yes
58	m	85	internal Medicine	blood	cpa	1.00	<=.12	0.06	.5	0.125	0.06	yes	yes	no	no	no	yes	no	yes	no	yes	no	yes	yes	no	yes
59	f	64	surgical department	blood	ctr	0.5	0.25	0.06	0.03	0.125	0.030	yes	no	yes	no	no	yes	no	yes	no	yes	no	yes	yes	yes	no
60	m	73	internal Medicine	blood	ctr	0.5	0.25	0.06	0.03	0.125	0.125	no	no	no	no	no	no	no	yes	no	yes	yes	yes	yes	yes	yes
61	m	74	internal Medicine	blood	ctr	>128	<=.12	2	0.03	0.03	0.060	no	no	yes	no	no	no	no	yes	no	yes	no	yes	yes	no	no
62	m	86	NICU	blood	cpa	2.00	0.25	1.00	0.03	0.25	0.13	yes	yes	no	no	no	yes	yes	no	no	yes	no	yes	yes	no	yes
63	m	86	NICU	blood	cpa	2.00	<=.12	2.00	0.03	0.25	0.06	no	no	no	yes	no	no	no	no	no	yes	no	yes	no	yes	yes
64	m	86	NICU	Catheter Blood	cpa	1.00	<=.12	0.06	.125	0.06	0.13	yes	yes	yes	yes	no	no	no	yes	no	yes	no	yes	yes	no	yes
65	m	57	surgical department	blood	cdu	4.0	0.25	0.06	0.03	0.5	0.03	yes	yes	no	no	yes	no	no	yes	no	yes	no	yes	yes	yes	no
66	f	50	emergency department	blood	cpa	1.00	<=.12	0.06	0.03	0.06	0.13	no	yes	no	yes	no	no	no	yes	no	yes	no	yes	yes	yes	yes
67	f	69	EICU	blood	cfa	4.0	0.25	0.06	0.03	0.06	0.06	yes	no	yes	no	yes	yes	yes	no	no	yes	no	yes	yes	yes	no
68	m	73	ICU	blood	cgl	128.0	0.25	0.50	.5	0.03	0.03	no	no	yes	no	no	no	no	yes	no	yes	yes	yes	yes	no	yes
69	m	73	ICU	blood	cgl	>256	<=.12	2.00	0.03	0.060	0.015	yes	no	no	yes	no	no	no	yes	no	yes	no	yes	yes	yes	no
70	f	61	surgical department	blood	cal	0.25	0.25	0.06	0.03	0.060	0.030	yes	yes	no	no	no	yes	no	no	no	yes	no	no	yes	yes	no
71	f	61	gynecology	blood	cal	0.25	<=.12	.5	.5	0.060	0.030	no	yes	no	no	no	no	yes	yes	no	no	no	no	no	no	yes
72	m	30	surgical department	blood	cpa	0.50	0.25	1.00	0.03	0.06	0.13	yes	no	yes	yes	no	no	no	no	no	yes	no	no	yes	no	yes
73	m	65	day-care unit	blood	cgu	2.0	<=.12	0.06	.5	0.060	0.06	no	yes	yes	yes	yes	no	no	yes	no	no	no	yes	yes	yes	yes
74	m	58	emergency department	blood	cgl	32.0	0.25	.25	1	0.060	0.03	yes	no	yes	yes	no	yes	no	yes	no	yes	no	yes	no	yes	no
75	m	58	ICU	Catheter Blood	cgl	64.0	<=.12	0.25	0.50	0.03	0.06	no	no	no	yes	yes	no	no	no	no	yes	no	yes	yes	no	no
76	m	78	NICU	blood	cpa	0.50	<=.12	0.06	0.03	0.06	0.13	no	yes	no	no	no	no	no	yes	yes	yes	no	yes	yes	yes	no
77	m	78	NICU	Catheter Blood	cpa	1.00	0.25	1.00	0.03	0.5	0.03	yes	no	no	no	no	no	no	yes	no	yes	no	yes	no	yes	no
78	m	73	internal Medicine	blood	cfa	4.0	<=.12	0.06	0.03	0	0.06	no	no	no	no	no	yes	no	no	no	yes	yes	yes	yes	yes	no
79	m	27	emergency department	blood	cpa	0.25	0.25	0.06	0.03	0.5	0.13	yes	no	no	no	yes	no	no	no	no	yes	no	no	yes	yes	yes
80	f	31	internal Medicine	blood	ctr	0.5	0.25	0.06	1	0.060	0.125	yes	no	yes	yes	yes	no	no	yes	no	yes	no	yes	no	yes	no
81	f	74	surgical department	blood	ckr	0.5	<=.12	.25	0.03	0.060	0.06	yes	no	yes	no	no	no	no	yes	no	yes	no	no	yes	no	yes
82	m	27	emergency department	blood	cpa	0.25	<=.12	.125	0.03	1	0.13	yes	no	no	no	no	no	no	yes	no	yes	no	yes	yes	yes	no
83	f	1m	Neonatology	blood	cgl	32.0	0.25	0.06	0.50	0.03	0.06	yes	no	no	yes	no	no	no	yes	no	yes	no	yes	yes	yes	yes
84	f	1m	Neonatology	Catheter Blood	cgl	>256	<=.12	0.50	0.50	0.060	0.015	no	yes	no	no	no	yes	no	yes	no	yes	no	yes	no	yes	no
85	f	37	NICU	blood	cpa	0.25	0.25	0.06	.25	0.5	0.13	no	yes	yes	no	yes	yes	no	no	no	yes	yes	no	yes	yes	no
86	m	49	surgical department	blood	cpa	0.25	0.25	0.06	0.03	0.125	0.13	yes	yes	yes	no	no	no	no	no	no	yes	no	no	yes	no	no
87	m	29	internal Medicine	Catheter Blood	cal	0.5	<=.12	0.015	.125	0.060	0.060	yes	no	no	no	no	yes	no	yes	no	yes	no	no	no	yes	yes
88	m	29	EICU	Catheter Blood	cal	0.25	0.25	2	0.03	0.060	0.030	no	no	no	yes	yes	no	no	yes	no	yes	no	yes	yes	no	no
89	m	28d	Neonatology	blood	cal	1.0	0.25	0.06	0.03	0.030	0.125	yes	no	no	no	no	no	no	yes	no	yes	no	yes	no	yes	yes
90	m	1m	Neonatology	blood	cal	0.25	<=.12	0.06	0.03	0.030	0.125	yes	no	no	yes	no	yes	no	yes	no	yes	no	yes	yes	no	no
91	m	59	NICU	blood	cpa	0.25	0.25	0.06	0.03	0.125	0.03	no	no	yes	no	yes	no	no	yes	no	yes	no	yes	no	yes	yes
92	m	59	NICU	Catheter Blood	cpa	0.25	0.25	1.00	0.03	0.25	0.06	yes	no	yes	no	no	yes	no	no	no	yes	yes	no	yes	no	no
93	f	47	surgical department	blood	cpa	0.25	<=.12	0.06	0.03	0.5	0.13	yes	no	yes	yes	no	no	no	no	no	yes	no	yes	yes	yes	no
94	m	59	NICU	Catheter Blood	cpa	0.25	0.25	0.06	0.03	0.5	0.03	yes	no	no	yes	yes	no	no	yes	no	yes	no	no	no	yes	no
95	m	63	ICU	blood	ctr	0.5	<=.12	0.06	0.03	0.060	0.060	no	no	no	yes	yes	no	no	yes	no	yes	yes	no	yes	no	yes
96	m	9	pediatrics	blood	ctr	0.5	0.25	0.06	.125	0.060	0.060	yes	no	yes	no	no	no	no	yes	no	yes	no	yes	yes	yes	yes
97	m	9	pediatrics	blood	ctr	4.0	<=.12	0.06	0.03	0.125	0.060	yes	no	yes	no	no	yes	no	no	no	no	no	yes	no	yes	no
98	m	52	surgical department	blood	cpa	0.25	0.25	0.06	0.03	0.125	0.25	no	no	no	no	yes	no	no	no	no	yes	no	yes	no	yes	no
99	f	41	surgical department	Catheter Blood	cpa	0.25	0.50	0.06	.5	0.125	0.25	yes	yes	no	yes	no	no	no	yes	no	yes	no	yes	yes	yes	yes
100	f	41	internal Medicine	blood	cpa	0.25	0.25	0.06	0.03	0.125	0.25	yes	no	yes	no	no	no	no	yes	no	yes	no	no	yes	yes	no
101	m	78	surgical department	blood	ctr	16.0	0.25	0.06	.5	0.125	0.060	no	yes	no	no	no	yes	no	yes	no	yes	yes	yes	yes	yes	yes
102	f	81	internal Medicine	blood	cal	0.25	<=.12	0.06	.25	0.030	0.125	no	no	no	no	no	no	no	no	no	yes	no	no	yes	yes	no
103	m	67	ICU	blood	cpa	0.25	0.25	0.06	0.03	0.125	0.13	no	no	yes	no	yes	no	no	no	no	yes	no	yes	yes	yes	yes
104	m	62	surgical department	blood	ctr	0.5	<=.12	0.06	0.03	0.125	0.125	yes	no	yes	no	no	no	no	yes	no	yes	no	yes	yes	no	no
105	m	62	ICU	Catheter Blood	ctr	2.0	<=.5	0.06	0.03	0.03	0.060	no	no	no	no	no	yes	no	no	no	yes	yes	yes	yes	no	yes
106	m	88	internal Medicine	blood	cpa	0.25	<=.12	0.06	0.03	0.5	0.03	yes	yes	no	no	no	no	no	no	no	no	no	yes	no	yes	no
107	m	67	ICU	blood	cpa	2.00	0.25	0.06	0.03	0.25	0.13	yes	no	no	no	no	no	no	yes	no	yes	no	yes	yes	yes	no
108	f	31	ICU	blood	cal	1.0	<=.12	.25	0.03	0.030	0.060	no	no	no	no	no	yes	no	no	no	yes	yes	yes	yes	yes	no
109	m	59	emergency department	blood	cgl	128.0	<=.12	0.06	0.50	0.03	0.015	yes	no	yes	no	no	no	no	no	no	no	no	no	yes	no	no
110	m	88	internal Medicine	blood	cpa	8.00	0.50	0.06	1	4.0	4.0	yes	no	no	no	yes	yes	no	yes	no	yes	no	yes	yes	yes	yes
111	m	88	surgical department	blood	cpa	2.00	0.25	0.06	0.03	0.5	0.13	no	no	no	yes	no	no	no	no	no	no	no	yes	no	no	yes
112	f	34	ICU	blood	cal	0.25	<=.12	0.06	0.03	0.030	0.125	no	yes	no	no	yes	yes	no	yes	no	no	yes	yes	yes	yes	no
113	f	34	ICU	Catheter Blood	cal	0.5	0.25	0.02	.125	0.030	0.125	no	no	no	no	no	no	no	no	no	yes	no	yes	yes	yes	no
114	f	34	ICU	blood	cal	0.5	0.25	0.06	0.03	0.030	0.030	yes	no	no	no	no	no	no	no	no	yes	no	no	yes	yes	no
115	f	75	ICU	blood	cal	0.25	0.25	0.06	0.03	0.030	0.125	yes	no	yes	no	yes	yes	no	yes	no	yes	no	yes	yes	yes	no
116	f	34	ICU	Catheter Blood	cal	0.25	<=.12	0.02	0.03	0.125	0.125	no	no	no	no	no	no	no	yes	no	yes	yes	no	no	no	yes
117	m	88	internal Medicine	blood	cpa	1.00	0.25	0.06	0.03	0.25	0.06	yes	yes	yes	yes	yes	no	no	yes	no	yes	no	yes	yes	yes	no
118	m	88	surgical department	blood	cpa	1.00	<=.12	0.06	0.03	0.125	0.13	no	no	no	no	no	yes	no	no	no	yes	no	yes	no	yes	no
119	m	88	internal Medicine	blood	cpa	0.50	0.50	0.06	0.03	0.25	0.03	no	no	no	no	no	no	no	no	no	no	no	yes	no	no	no
120	m	24d	pediatrics	blood	cgu	2.0	<=.12	0.06	0.03	0.125	0.13	yes	no	no	no	no	yes	no	yes	no	yes	yes	no	yes	yes	no
121	m	63	surgical department	blood	cpa	8.00	0.25	0.06	1	0.125	0.13	yes	no	no	no	no	no	no	yes	no	yes	no	no	no	yes	yes
122	m	58	ICU	blood	cgl	128.0	<=.12	.25	0.50	0.060	0.015	no	no	no	no	no	yes	no	yes	no	yes	no	no	yes	yes	no
123	m	81	surgical department	blood	cal	0.25	0.25	0.06	0.03	0.060	0.060	yes	no	yes	yes	yes	no	no	yes	no	no	yes	yes	yes	yes	no
124	f	62	ICU	blood	cal	0.5	<=.12	0.06	0.03	0.125	0.125	yes	no	yes	no	yes	no	no	no	no	yes	no	yes	yes	no	no
125	f	62	ICU	blood	cal	0.25	0.25	0.06	0.03	0.060	0.125	yes	no	no	yes	no	no	no	yes	no	yes	no	yes	no	no	no
126	m	62	surgical department	blood	cal	0.25	0.25	0.06	.125	0.060	0.030	yes	no	no	yes	yes	yes	no	yes	no	no	no	yes	yes	yes	no
127	f	62	internal Medicine	blood	ctr	1.0	1	0.06	0.03	0.125	0.125	yes	no	yes	no	no	no	no	no	no	yes	yes	no	yes	yes	no
128	m	62	ICU	blood	ctr	1.0	0.25	.25	0.03	0.060	0.125	no	no	no	no	yes	no	no	no	no	no	no	yes	yes	yes	no
129	m	70	surgical department	blood	cpa	4.00	<=.12	0.06	.25	0.125	0.06	yes	no	yes	yes	yes	yes	no	yes	no	yes	yes	no	yes	no	no
130	f	59	NICU	blood	cpa	2.00	<=.12	0.06	.25	0.25	0.13	yes	no	no	yes	yes	no	no	yes	no	yes	no	no	yes	yes	no
131	f	59	NICU	Catheter Blood	cpa	1.00	0.25	0.02	.125	0.25	0.06	yes	no	no	yes	yes	no	no	yes	no	yes	no	yes	no	yes	yes
132	f	89	internal Medicine	blood	ctr	1.0	0.25	0.06	0.03	0.125	0.060	yes	no	no	yes	yes	no	no	yes	no	yes	yes	yes	no	yes	yes
133	f	89	internal Medicine	blood	ctr	1.0	<=.12	.25	0.06	0.060	0.030	yes	no	yes	yes	yes	no	no	no	no	yes	no	yes	yes	yes	yes
134	m	64	surgical department	blood	cpa	1.00	0.25	0.06	.125	0.125	0.13	yes	yes	no	yes	no	yes	no	no	no	yes	no	yes	yes	no	no
135	m	61	surgical department	blood	cpa	0.50	<=.12	0.06	.125	0.125	0.06	yes	no	no	no	yes	no	no	yes	no	yes	no	yes	no	yes	yes
136	m	64	surgical department	blood	ctr	1.0	0.25	0.06	.125	0.125	0.125	yes	no	yes	no	no	no	no	yes	no	yes	yes	no	yes	yes	yes
137	m	91	internal Medicine	blood	cpa	0.50	<=.12	2.00	0.03	0.25	0.06	yes	no	yes	no	yes	no	no	yes	no	no	no	yes	no	no	yes
138	m	41	ICU	Catheter Blood	ctr	0.5	0.25	0.50	0.03	0.060	0.125	yes	no	no	no	yes	no	no	no	no	yes	no	no	yes	yes	yes
139	f	45	emergency department	blood	cfa	4.0	<=.12	0.25	0.31	0.03	0.13	yes	no	yes	yes	no	yes	no	yes	no	yes	yes	yes	yes	yes	no
140	m	16	internal Medicine	blood	cpa	8.00	0.25	.5	<=.006	0.5	0.03	no	yes	yes	yes	no	no	no	yes	no	yes	no	no	yes	yes	yes
141	f	2	pediatrics	blood	cpa	0.50	<=.12	0.06	0.03	0.25	0.13	yes	no	yes	no	no	no	no	no	no	yes	no	no	no	yes	yes
142	f	2	pediatrics	blood	cpa	0.50	0.25	0.06	0.03	0.25	0.13	yes	no	no	yes	no	yes	no	yes	no	yes	yes	yes	no	yes	no
143	m	44	emergency department	blood	ctr	16.0	0.25	0.06	.5	0.03	0.060	yes	no	no	yes	no	no	no	yes	no	yes	no	yes	yes	yes	yes
144	m	79	ICU	blood	cal	0.25	<=.12	0.06	0.03	0.060	0.125	yes	no	no	no	no	no	no	yes	no	yes	no	yes	yes	yes	yes
145	f	2	pediatrics	blood	cal	0.25	0.25	0.06	0.03	0.030	0.125	yes	yes	yes	yes	yes	yes	no	yes	no	yes	yes	no	yes	yes	yes
146	m	65	internal Medicine	blood	ctr	16.0	<=.12	0.06	.5	0.060	0.030	yes	no	yes	yes	yes	no	no	yes	no	yes	no	no	yes	yes	yes
147	m	80	surgical department	blood	cal	1.0	0.25	0.06	0.03	0.125	0.125	no	no	no	no	no	no	no	yes	no	yes	no	no	yes	yes	yes
148	f	48	surgical department	blood	cpa	0.50	0.25	0.06	0.03	0.25	0.13	yes	no	no	yes	no	yes	no	no	no	yes	yes	yes	yes	yes	yes
149	m	54	ICU	blood	cgl	4.0	<=.12	0.125	0.03	0.060	0.015	yes	no	no	no	no	no	no	yes	no	yes	no	yes	yes	yes	no
150	m	60	surgical department	blood	cpa	0.50	0.25	0.06	0.03	0.5	0.13	yes	no	yes	yes	no	no	no	yes	no	yes	no	no	no	no	yes
151	m	60	surgical department	blood	cpa	0.50	<=.12	0.06	0.03	0.125	0.06	yes	no	no	yes	yes	no	no	no	no	no	yes	no	no	yes	yes
152	m	60	emergency department	blood	cal	0.25	0.25	0.06	0.03	0.125	0.125	yes	no	no	yes	no	no	no	yes	no	yes	no	no	yes	yes	no
153	m	60	emergency department	blood	cal	0.25	0.25	0.06	0.03	0.060	0.060	yes	no	yes	yes	no	yes	no	yes	no	yes	no	yes	yes	yes	no
154	m	74	emergency department	blood	cpa	0.50	<=.12	0.06	0.03	0.125	0.03	yes	no	yes	yes	no	no	no	no	no	yes	yes	no	no	yes	no
155	m	19	NICU	blood	cpa	0.50	0.25	0.06	0.03	0.125	0.13	yes	no	no	yes	no	no	no	yes	no	yes	no	yes	no	yes	no
156	m	64	ICU	blood	ctr	0.5	<=.12	.25	.25	0.125	0.060	yes	no	no	no	no	yes	no	yes	no	yes	no	yes	yes	no	yes
157	m	64	ICU	blood	ctr	0.5	0.25	.25	.25	0.125	0.125	yes	no	no	yes	no	no	no	no	no	yes	no	yes	no	no	no
158	m	64	ICU	blood	ctr	0.5	<=.12	.25	.25	0.125	0.060	yes	no	yes	no	no	no	no	yes	no	yes	yes	yes	yes	yes	yes
159	f	75	surgical department	blood	cpa	0.50	0.25	0.06	0.03	0.25	0.13	yes	yes	no	yes	no	no	no	no	no	yes	no	yes	no	no	no
160	f	75	surgical department	blood	cal	0.25	<=.12	0.06	0.03	0.125	0.030	yes	no	no	yes	no	yes	no	no	no	yes	no	no	yes	yes	no
161	m	21	EICU	blood	cru	>32	0.25	4	>16	0.125	0.13	yes	no	yes	no	no	no	no	yes	no	no	no	no	yes	no	yes
162	m	21	internal Medicine	blood	cru	>32	0.25	>8	>16	0.500	0.06	no	yes	no	yes	no	yes	no	no	no	yes	yes	yes	no	no	yes
163	m	21	internal Medicine	blood	cfa	>32	<=.12	>8	>16	0.500	0.13	yes	no	yes	no	no	no	no	no	no	yes	no	yes	yes	yes	yes
164	m	23	EICU	blood	cpa	1.00	<=.12	0.06	0.03	0.5	0.03	yes	yes	no	no	no	no	no	yes	no	yes	no	yes	yes	yes	no
165	m	56	internal Medicine	blood	ctr	>256	0.25	>8	>16	0.060	0.125	yes	no	no	yes	no	no	no	no	no	no	no	yes	yes	no	yes
166	m	56	internal Medicine	blood	ctr	>256	<=.12	>8	>16	0.03	0.060	yes	no	yes	no	no	no	no	no	no	yes	yes	no	yes	yes	yes
167	f	76	surgical department	blood	cgl	>256	0.25	.5	0.03	0.03	0.015	no	yes	no	yes	no	no	no	yes	no	yes	no	no	yes	no	no
168	m	62	emergency department	blood	cgl	32.0	<=.12	.5	.5	0.03	0.06	yes	yes	no	no	yes	yes	no	no	no	yes	no	no	yes	no	no
169	m	62	emergency department	blood	cgl	32.0	0.25	.5	.5	0.060	0.03	yes	no	no	no	no	no	no	no	no	yes	yes	yes	yes	yes	yes
170	m	67	emergency department	blood	cal	1.0	<=.12	0.06	0.03	0.125	0.030	yes	no	yes	yes	no	yes	no	yes	no	yes	no	yes	yes	yes	no
171	m	47	surgical department	blood	cal	0.25	4	0.06	0.03	0.030	0.030	no	no	no	no	no	no	no	no	no	yes	no	yes	no	yes	no
172	f	62	surgical department	blood	cal	0.25	<=.12	0.12	0.03	0.030	0.030	yes	no	yes	no	no	no	no	yes	no	yes	yes	no	no	no	yes
173	m	38	EICU	blood	cal	1.0	0.25	.125	.25	0.030	0.030	yes	no	no	no	no	no	no	yes	no	yes	no	yes	yes	yes	no
174	m	61	surgical department	blood	cal	8.0	0.25	0.125	2.00	0.030	0.030	yes	no	no	no	no	yes	no	no	no	yes	no	yes	yes	no	no
175	m	55	internal Medicine	blood	ctr	>256	1	>8	0.125	0.125	0.125	yes	no	no	no	no	no	no	no	no	yes	no	no	yes	no	no
176	f	50	surgical department	blood	cal	>256	<=.12	0.06	0.03	0.125	0.030	no	yes	no	yes	yes	no	no	yes	no	yes	no	yes	yes	yes	no
177	f	50	surgical department	blood	cal	>256	<=.12	0.06	0.03	0.060	0.030	yes	no	yes	yes	no	no	no	yes	no	yes	yes	yes	yes	no	yes
178	f	50	surgical department	blood	cal	8.0	.5	.125	1	0.125	0.030	yes	yes	no	no	no	yes	no	yes	no	yes	no	yes	yes	yes	no
179	f	76	ICU	blood	cal	0.25	1	0.06	0.03	0.060	0.030	yes	yes	no	no	no	yes	no	yes	no	yes	no	yes	yes	yes	yes
180	f	70	ICU	blood	cal	0.25	<=.12	0.06	0.03	0.030	0.125	yes	no	yes	no	no	no	no	no	no	no	no	no	no	yes	yes
181	m	42	EICU	blood	cpa	2.00	0.25	0.06	0.03	0.25	0.13	no	no	no	yes	no	no	no	yes	no	yes	yes	no	no	no	no
182	f	70	ICU	blood	cal	0.5	0.25	0.06	0.03	0.030	0.060	yes	yes	no	no	no	no	no	no	no	yes	no	yes	yes	yes	no
183	m	47	ICU	blood	cpa	2.00	0.25	0.06	0.03	0.06	0.03	yes	yes	no	yes	no	no	no	yes	no	yes	no	no	yes	yes	no
184	m	47	ICU	Catheter Blood	cpa	2.00	<=.12	0.06	0.03	0.5	0.13	yes	yes	no	yes	no	no	no	no	no	yes	yes	yes	yes	no	yes
185	f	76	ICU	blood	cal	0.25	1	0.06	0.03	0.060	0.125	yes	no	yes	no	no	no	no	yes	no	yes	no	yes	yes	yes	no
186	f	76	ICU	blood	cal	0.25	1	0.06	0.03	0.125	0.125	yes	no	yes	no	no	yes	no	yes	no	no	no	yes	no	no	yes
187	f	76	ICU	blood	cal	0.25	1	0.06	0.03	0.060	0.125	yes	yes	yes	no	no	no	no	yes	no	yes	no	yes	no	yes	no
188	m	74	surgical department	blood	cal	0.5	<=.12	0.06	0.125	0.125	0.125	yes	no	no	no	no	no	no	no	no	yes	yes	yes	yes	no	no
189	f	76	ICU	blood	cal	0.25	1	0.06	0.03	0.030	0.030	yes	yes	no	yes	no	yes	no	yes	no	yes	no	yes	yes	no	no
190	m	56	surgical department	blood	cpa	2.00	<=.12	0.06	0.03	0.25	0.13	yes	no	no	yes	yes	no	no	yes	no	yes	no	no	no	yes	no
191	m	56	surgical department	Catheter Blood	cpa	1.00	0.25	0.06	0.03	0.25	0.06	yes	no	no	no	no	no	no	yes	no	yes	no	yes	no	yes	yes
192	m	74	surgical department	blood	cal	0.5	0.25	0.06	0.03	0.125	0.030	no	yes	no	no	yes	no	no	yes	no	yes	yes	no	yes	yes	no
193	m	74	surgical department	Catheter Blood	cal	0.25	<=.12	0.06	0.03	0.060	0.030	yes	yes	yes	no	no	no	no	no	no	yes	no	yes	no	yes	yes
194	m	74	surgical department	blood	cal	0.25	0.25	0.06	0.03	0.060	0.030	yes	no	yes	no	no	yes	no	yes	no	yes	no	yes	yes	no	no
195	m	69	ICU	blood	cpa	1.00	<=.12	0.06	0.03	0.03	0.13	yes	no	yes	no	no	yes	no	no	no	yes	no	yes	yes	yes	yes
196	m	69	ICU	blood	cpa	4.00	0.25	0.06	0.03	0.03	0.13	no	yes	no	no	no	no	no	no	no	yes	yes	no	no	yes	no
197	m	69	ICU	blood	cpa	0.25	<=.12	0.06	0.03	0.03	0.03	no	yes	no	no	yes	no	no	yes	no	yes	no	no	no	yes	no
198	m	69	ICU	blood	cpa	0.25	0.25	0.06	0.03	0.03	0.13	yes	yes	no	no	yes	no	no	no	no	yes	no	yes	no	no	no
199	m	69	ICU	blood	cpa	0.25	<=.12	0.06	0.03	0.5	0.13	yes	yes	yes	no	no	no	no	no	no	yes	no	yes	yes	no	yes
200	f	70	surgical department	blood	cal	0.5	0.25	0.06	0.03	0.030	0.030	yes	no	no	yes	yes	no	no	yes	no	yes	yes	no	no	no	yes
201	f	70	surgical department	blood	cal	0.25	0.25	0.06	0.03	0.030	0.030	no	no	no	no	yes	no	no	yes	no	no	no	no	yes	no	no
202	f	54	surgical department	blood	cal	0.25	<=.12	0.06	0.03	0.030	0.030	yes	yes	no	no	yes	no	no	no	no	yes	no	yes	no	no	no
203	f	79	EICU	blood	ctr	2.0	0.25	0.125	0.06	0.125	0.125	yes	yes	no	no	yes	yes	no	yes	no	yes	no	no	yes	no	yes
204	f	82	surgical department	blood	cal	0.5	<=.12	0.06	0.03	0.030	0.030	yes	yes	yes	no	no	yes	no	yes	no	yes	no	no	no	no	no
205	f	82	surgical department	Catheter Blood	cal	0.5	0.25	0.06	0.03	0.030	0.030	no	yes	no	yes	no	no	no	yes	no	yes	yes	yes	yes	yes	no
206	m	45	emergency department	blood	cpa	0.25	<=.12	0.06	0.03	0.25	0.06	no	no	yes	no	no	no	no	yes	no	yes	no	no	no	yes	no
207	f	58	ICU	blood	cal	0.5	0.25	0.06	0.03	0.030	0.030	yes	yes	no	no	no	no	no	yes	no	yes	no	yes	yes	yes	no
208	f	58	surgical department	blood	cal	0.25	<=.12	0.06	0.03	0.060	0.030	no	no	no	yes	no	no	no	no	no	yes	yes	yes	yes	no	yes
209	f	57	NICU	blood	cal	0.25	0.25	0.06	0.03	0.125	0.030	yes	no	no	yes	no	no	no	yes	no	yes	no	no	no	no	yes
210	f	57	NICU	blood	cal	0.5	0.25	0.06	0.03	0.030	0.030	no	yes	no	yes	no	no	no	no	no	yes	no	no	yes	yes	yes
211	f	57	NICU	Catheter Blood	cal	0.25	0.25	0.06	0.03	0.060	0.125	yes	yes	yes	no	yes	yes	no	yes	no	yes	yes	no	yes	no	no
212	f	57	NICU	Catheter Blood	cal	0.25	<=.12	0.06	0.03	0.125	0.060	no	yes	yes	no	no	no	no	no	no	yes	no	yes	no	yes	no
213	m	69	surgical department	blood	cal	0.5	0.25	0.06	0.03	0.125	0.125	yes	no	no	no	no	no	no	yes	no	yes	no	no	yes	no	no
214	m	69	surgical department	Catheter Blood	cal	0.25	<=.12	0.06	0.03	0.060	0.060	no	no	no	no	no	no	no	yes	no	yes	yes	no	yes	yes	no
215	f	70	ICU	blood	cal	0.25	0.25	0.06	0.03	0.060	0.125	no	yes	no	no	no	no	no	yes	no	yes	no	yes	yes	no	no
216	m	86	NICU	blood	cpa	0.25	<=.12	0.06	0.03	0.06	0.03	yes	yes	no	no	yes	no	no	yes	no	yes	no	no	yes	no	yes
217	f	70	emergency department	blood	cal	0.5	0.25	0.06	0.03	0.060	0.125	yes	yes	yes	no	no	no	no	no	no	yes	yes	no	no	no	yes
218	f	70	emergency department	blood	cal	0.25	0.25	0.06	0.03	0.030	0.060	no	no	yes	yes	no	no	no	no	no	no	no	yes	yes	no	yes
219	m	86	NICU	Catheter Blood	cpa	0.25	<=.12	0.06	0.03	0.5	0.13	no	no	no	yes	no	no	no	yes	no	yes	yes	no	yes	yes	no
220	m	47	surgical department	blood	cal	0.5	0.25	0.06	0.03	0.030	0.060	yes	no	no	yes	no	yes	no	yes	no	yes	no	no	yes	yes	no
221	m	86	NICU	blood	cpa	0.25	<=.12	0.06	0.03	0.5	0.13	no	no	no	no	no	no	no	yes	no	yes	no	yes	yes	no	no
222	m	86	NICU	Catheter Blood	cpa	0.25	0.25	0.06	0.03	0.03	0.13	yes	no	no	no	no	yes	no	yes	no	yes	no	yes	yes	yes	yes
223	m	86	NICU	Catheter Blood	cpa	0.25	<=.12	0.06	0.03	0.03	0.03	yes	yes	yes	no	no	no	no	no	no	yes	yes	yes	yes	yes	no
224	m	60	emergency department	blood	cpa	0.50	0.25	0.06	0.03	0.03	0.13	no	yes	no	no	no	no	no	yes	no	yes	no	no	yes	yes	yes
225	m	69	NICU	Catheter Blood	cpa	1.00	0.25	0.06	0.03	0.25	0.13	no	no	no	no	no	no	no	no	no	yes	no	no	yes	yes	no
226	f	83	emergency department	blood	cal	1.0	0.25	0.06	0.03	0.030	0.060	yes	no	yes	yes	no	no	no	yes	no	yes	no	yes	yes	no	yes
227	f	83	emergency department	blood	cal	0.5	<=.12	0.06	0.03	0.030	0.060	no	yes	no	no	no	yes	no	no	no	yes	yes	no	yes	no	no
228	f	83	emergency department	blood	cal	0.25	<=.12	0.06	0.03	0.030	0.060	no	yes	yes	no	no	yes	no	no	no	yes	no	no	yes	no	no
229	m	11	pediatrics	blood	ctr	1.0	0.25	2.00	0.50	0.060	0.030	yes	yes	no	yes	no	no	no	yes	no	yes	no	yes	yes	no	no
230	m	11	day-care unit	blood	ctr	1.0	<=.12	1.00	0.03	0.125	0.125	no	no	yes	no	no	no	no	yes	no	yes	yes	yes	yes	no	yes
231	m	11	day-care unit	blood	ctr	1.0	<=.12	1.00	0.03	0.125	0.125	yes	no	no	no	no	yes	no	yes	no	yes	no	yes	yes	no	yes
232	m	11	day-care unit	blood	ctr	1.0	0.25	2.00	0.03	0.060	0.030	no	no	yes	no	no	yes	no	yes	no	yes	no	yes	yes	no	yes
233	m	67	surgical department	blood	cpa	1.00	0.50	0.125	0.06	0.5	0.13	yes	yes	yes	no	yes	no	no	yes	no	yes	no	no	no	yes	no
234	m	67	surgical department	blood	cpa	0.50	0.50	0.125	0.06	0.25	0.06	yes	no	no	no	no	no	no	yes	no	yes	yes	yes	yes	yes	yes
235	f	36	internal Medicine	blood	ctr	2.0	<=.12	0.06	.125	0.03	0.125	no	no	no	no	no	no	no	yes	no	yes	no	yes	yes	yes	yes
236	m	78	internal Medicine	blood	cno	4.0	0.25	.25	2	0.25	0.06	yes	yes	yes	yes	no	yes	no	no	no	no	no	no	yes	no	yes
237	m	35	surgical department	blood	cpa	2.00	0.25	0.06	0.03	0.5	0.03	no	no	no	no	no	no	no	no	no	yes	yes	yes	yes	no	yes
238	m	57	ICU	blood	cpa	1.00	<=.12	0.06	0.03	0.5	0.13	yes	no	no	yes	no	yes	no	yes	no	no	no	no	yes	no	no
239	m	70	internal Medicine	blood	ctr	>256	0.25	4	>16	0.125	0.060	no	no	no	no	yes	yes	no	yes	no	yes	no	yes	yes	no	no
240	m	67	surgical department	blood	ctr	0.25	<=.12	0.06	0.03	0.060	0.125	yes	no	yes	no	no	no	no	no	no	yes	no	no	yes	yes	no
241	m	57	emergency department	blood	cpa	0.50	0.25	0.06	0.03	0.03	0.06	no	no	no	no	no	no	no	yes	no	yes	yes	yes	yes	no	no
242	m	65	ICU	blood	ctr	0.25	0.25	0.125	0.06	0.060	0.125	yes	yes	no	no	yes	no	no	yes	no	yes	no	yes	yes	no	no
243	m	67	surgical department	blood	ctr	0.25	<=.12	0.06	0.03	0.060	0.030	no	yes	no	no	yes	no	no	no	no	yes	no	no	yes	no	no
244	m	67	surgical department	Catheter Blood	ctr	0.5	0.25	0.06	0.03	0.060	0.125	yes	yes	yes	yes	yes	yes	no	yes	no	yes	no	no	yes	no	no
245	m	67	surgical department	blood	cpa	0.50	<=.12	0.06	0.03	0.5	0.06	yes	no	no	no	no	no	no	no	no	yes	no	yes	yes	no	no
246	f	83	emergency department	blood	cal	0.5	<=.12	0.06	0.03	0.030	0.060	no	no	no	yes	yes	yes	no	yes	no	yes	yes	no	yes	yes	no
247	m	67	surgical department	blood	cpa	4.00	0.25	0.06	0.03	0.5	0.03	yes	yes	no	no	yes	no	no	no	no	no	no	no	no	no	yes
248	f	83	ICU	blood	cal	4	<=.12	0.06	0.03	0.030	0.125	yes	yes	no	yes	no	yes	no	yes	no	yes	no	yes	yes	no	no
249	m	70	emergency department	blood	ctr	0.5	0.25	0.26	0.06	0.060	0.060	no	no	no	yes	no	no	no	yes	no	yes	no	yes	yes	no	no
250	m	70	emergency department	blood	ctr	0.5	0.25	0.125	0.06	0.060	0.125	yes	no	no	yes	no	yes	no	no	no	no	yes	no	yes	no	no
251	m	70	emergency department	Catheter Blood	ctr	0.5	0.25	0.125	0.06	0.03	0.060	yes	no	yes	yes	yes	no	no	yes	no	yes	no	yes	yes	yes	no
252	m	67	surgical department	blood	cpa	0.25	<=.12	0.06	0.03	0.25	0.13	no	yes	yes	yes	no	no	no	yes	no	yes	no	no	yes	yes	yes
253	f	83	ICU	blood	cal	0.5	<=.12	0.06	0.03	0.030	0.060	yes	no	no	yes	no	no	no	no	no	yes	no	yes	no	no	yes
254	m	61	internal Medicine	blood	cgu	4	2	0.12	.12	0.03	0.13	yes	no	no	yes	yes	yes	no	no	no	yes	yes	no	yes	no	no
255	f	88	EICU	blood	ctr	8	<=.12	.5	.125	0.03	0.030	yes	yes	no	no	yes	no	no	yes	no	no	no	yes	no	yes	no
256	m	8d	Neonatology	blood	cpa	4	0.50	0.125	0.06	0.06	0.06	no	no	no	yes	yes	no	no	no	no	yes	no	yes	yes	yes	yes
257	m	8d	Neonatology	blood	cpa	125.00	0.50	0.125	0.06	0.03	0.13	yes	no	yes	yes	no	yes	no	yes	no	yes	yes	no	yes	yes	yes
258	m	33	ICU	blood	cpa	1.00	0.50	0.125	0.06	0.03	0.13	no	no	no	yes	no	no	no	yes	no	yes	no	no	yes	yes	yes
259	m	33	ICU	blood	cpa	2.00	0.50	0.125	0.06	0.03	0.06	yes	no	no	yes	yes	yes	no	yes	no	yes	no	yes	yes	no	yes
260	m	69	ICU	blood	cal	0.25	<=.12	0.06	0.03	0.030	0.125	yes	no	no	no	yes	no	no	no	no	no	yes	no	yes	yes	no
261	m	68	EICU	blood	cgl	4.0	0.25	0.25	8	0.03	0.015	yes	no	no	no	yes	no	no	yes	no	yes	no	no	no	no	yes
262	m	68	EICU	blood	cgl	64.0	<=.12	2.00	8	0.25	0.015	yes	yes	yes	no	no	yes	no	yes	no	yes	no	no	yes	no	no
263	m	73	ICU	blood	cgl	4.0	0.50	16	0.03	0.03	0.015	no	no	no	yes	no	yes	no	yes	no	yes	yes	yes	yes	yes	no
264	m	68	EICU	blood	cpa	1.00	<=.12	0.06	0.03	0.03	0.13	yes	yes	no	yes	no	yes	no	no	no	yes	no	yes	yes	yes	yes
265	f	73	EICU	blood	cpa	1.00	0.25	0.125	.12	0.125	0.06	yes	yes	no	yes	no	yes	no	yes	no	yes	no	yes	yes	no	yes
266	f	64	ICU	blood	cal	0.5	<=.12	0.06	0.03	0.125	0.030	yes	no	no	no	no	no	no	no	no	yes	no	no	yes	no	no
267	f	64	ICU	blood	cal	0.5	0.25	0.06	0.03	0.030	0.125	no	no	no	no	no	no	no	no	no	yes	yes	no	no	yes	no
268	m	74	emergency department	blood	ctr	4.0	<=.12	0.50	.25	0.125	0.125	yes	no	no	no	no	no	no	yes	no	yes	no	yes	yes	yes	yes
269	m	65	surgical department	blood	cpa	0.50	0.25	0.06	0.03	0.125	0.03	yes	no	yes	no	yes	no	no	yes	no	yes	no	no	no	yes	no
270	m	65	surgical department	blood	cpa	0.50	<=.12	0.06	0.03	0.125	0.06	yes	no	no	no	yes	yes	no	no	no	no	no	no	yes	no	no
271	m	65	surgical department	blood	cpa	0.25	0.25	0.06	0.03	0.125	0.13	yes	yes	no	no	yes	no	no	no	no	yes	yes	yes	yes	yes	no
272	f	73	EICU	blood	cpa	0.50	0.25	0.125	.12	0.125	0.03	yes	no	no	yes	no	no	no	yes	no	yes	no	yes	no	yes	no
273	m	65	surgical department	blood	cpa	0.50	0.25	0.06	0.03	0.25	1.00	yes	yes	no	no	no	no	no	no	no	yes	no	no	yes	no	yes
274	m	65	surgical department	blood	cpa	1.00	0.50	0.125	0.06	0.25	0.25	no	no	no	yes	yes	no	no	yes	no	yes	yes	no	yes	yes	no
275	m	48	surgical department	blood	cpa	4.00	0.50	.125	.06	0.5	0.50	yes	no	no	no	no	no	no	yes	no	yes	no	no	no	yes	no
276	m	60	internal Medicine	blood	ctr	>256	<=.12	4	>16	0.060	0.060	yes	yes	no	yes	yes	yes	no	no	no	yes	no	no	yes	yes	no
