# Supplementary material for: Candida species distribution, antifungal susceptibility and trends causing candidemia: a 10-year observation in eastern China
Source: PeerJ. 2026 Mar 5;14:e20832. doi: 10.7717/peerj.20832 (PMC12967414; doi:10.7717/peerj.20832)
Supplement: Supplemental Information 3 [file peerj-14-20832-s003.zip › data of Control.csv]

NO.	gender	age	Hypertension	Diabetes Mellitus	Cardiovascular diseases	Chronic pulmonary diseases	Hematological malignancy	Solid organ tumor	Solid organ transplantation	Surgery	Burns	Antibiotic administration prior to candidemia	Antifungal administration prior to candidemia	Intravascular catheters	ICU	Mechanical ventilation	Total parenteral nutrition
1	female	70	yes	yes	no	no	yes	yes	no	no	no	no	no	yes	no	no	no
2	male	20	no	no	yes	no	yes	no	no	no	no	yes	no	no	no	no	no
3	male	53	yes	yes	no	no	yes	no	no	yes	no	no	yes	yes	no	yes	yes
4	female	24	yes	no	yes	yes	no	no	no	yes	no	yes	yes	yes	no	no	no
5	male	70	yes	no	yes	yes	yes	no	no	yes	no	yes	no	yes	yes	no	yes
6	male	66	no	no	no	no	yes	no	no	yes	no	yes	no	no	no	no	no
7	female	82	no	yes	no	no	no	no	no	yes	no	yes	yes	no	yes	yes	no
8	male	36	no	no	no	yes	no	no	no	yes	no	no	no	yes	yes	yes	no
9	female	77	no	no	no	no	yes	yes	no	no	no	yes	no	yes	yes	yes	yes
10	male	67	yes	no	no	no	yes	no	no	no	no	yes	no	yes	no	no	yes
11	female	69	no	no	no	no	no	no	no	yes	no	no	no	yes	no	no	yes
12	female	69	no	no	yes	no	no	yes	no	yes	no	yes	no	no	no	no	no
13	female	92	no	no	no	no	no	no	no	no	no	yes	no	no	no	no	no
14	female	44	yes	no	no	no	yes	no	no	yes	no	yes	no	no	no	no	no
15	male	53	yes	no	no	no	no	no	no	no	yes	yes	no	yes	no	no	no
16	male	75	no	no	no	no	no	no	no	yes	no	no	yes	no	no	no	yes
17	male	40	no	no	no	yes	no	no	no	yes	no	no	no	yes	no	yes	no
18	male	17	no	no	no	no	yes	no	no	no	no	yes	no	yes	yes	yes	no
19	female	83	no	yes	no	no	no	no	yes	no	no	yes	yes	no	no	no	yes
20	male	39	yes	no	no	yes	no	no	no	yes	no	no	no	yes	no	yes	no
21	female	44	yes	no	no	no	yes	yes	no	yes	no	yes	no	no	no	no	no
22	male	67	yes	no	yes	no	yes	no	no	no	no	yes	no	yes	no	no	yes
23	female	66	no	no	no	no	no	no	no	yes	no	yes	no	yes	yes	no	no
24	female	52	no	no	no	no	no	no	no	yes	no	yes	no	no	yes	no	no
25	male	82	no	yes	no	no	no	no	no	no	no	no	yes	no	yes	yes	no
26	male	61	yes	yes	no	yes	no	yes	no	no	no	yes	no	yes	no	no	no
27	female	53	no	no	no	no	yes	yes	no	no	no	no	no	no	no	no	yes
28	female	58	no	no	yes	no	no	no	no	yes	no	no	no	no	no	no	no
29	male	49	no	no	no	yes	no	no	no	yes	no	yes	no	no	no	no	no
30	female	92	yes	no	no	no	no	no	no	no	no	yes	yes	no	yes	yes	no
31	female	43	no	no	no	yes	no	no	no	no	no	yes	no	yes	no	no	yes
32	male	73	no	no	no	no	no	no	no	yes	no	yes	no	yes	no	no	no
33	female	52	yes	no	no	no	no	no	no	no	no	yes	yes	yes	no	no	yes
34	female	53	yes	no	yes	yes	no	no	no	no	no	no	no	no	no	no	yes
35	male	82	no	yes	no	no	yes	no	no	yes	no	yes	no	no	no	yes	no
36	male	68	yes	no	no	no	yes	no	no	no	no	yes	no	yes	no	yes	no
37	male	65	no	no	no	no	yes	no	no	yes	no	no	no	no	yes	no	yes
38	female	66	yes	no	no	no	no	yes	no	yes	no	yes	no	no	yes	yes	no
39	male	70	no	no	no	no	no	no	no	yes	no	yes	yes	yes	no	no	yes
40	female	23	yes	no	yes	yes	yes	yes	no	no	no	no	yes	yes	no	no	no
41	female	64	no	no	yes	yes	no	no	no	yes	no	yes	no	no	no	no	no
42	female	68	no	no	no	no	yes	yes	no	yes	no	yes	no	yes	no	yes	yes
43	male	67	no	no	no	no	no	no	no	no	no	yes	no	yes	no	yes	no
44	male	65	no	no	no	no	no	no	no	yes	no	yes	no	no	yes	yes	no
45	male	77	yes	yes	no	no	no	yes	no	no	no	no	no	no	yes	no	no
46	male	74	yes	no	no	no	no	no	no	no	no	yes	yes	yes	no	no	no
47	female	91	no	no	no	yes	no	no	no	yes	no	no	yes	no	no	no	yes
48	male	71	no	no	no	yes	no	no	no	no	no	no	no	no	no	yes	yes
49	female	66	no	no	yes	no	no	no	no	no	no	yes	no	no	yes	yes	yes
50	male	77	yes	yes	no	no	no	no	no	no	no	yes	no	no	no	no	no
51	female	76	yes	no	no	no	yes	no	no	no	no	yes	no	no	no	no	no
52	male	25	yes	no	yes	no	no	no	no	no	no	no	no	yes	no	no	no
53	male	61	no	no	no	no	no	no	no	no	no	no	no	yes	yes	yes	yes
54	female	86	no	yes	no	yes	no	no	no	no	no	yes	no	no	no	no	no
55	male	77	no	no	yes	no	no	no	no	yes	no	yes	no	yes	no	yes	yes
56	female	75	yes	no	no	no	no	no	no	yes	no	yes	no	no	yes	yes	yes
57	male	59	no	no	yes	no	yes	no	no	no	no	yes	no	no	no	no	no
58	male	38	yes	no	no	no	no	no	no	yes	no	yes	no	no	no	no	no
59	female	80	no	yes	no	no	no	no	no	yes	no	no	no	yes	yes	yes	yes
60	male	36	yes	no	no	no	no	no	no	no	no	yes	no	no	no	no	yes
61	female	72	no	yes	yes	no	no	no	no	no	no	yes	no	no	yes	no	no
62	male	64	no	no	no	no	no	no	no	no	no	no	yes	no	no	no	no
63	male	77	no	no	no	yes	no	yes	no	yes	no	yes	yes	no	no	no	no
64	female	31	yes	no	no	yes	no	yes	no	no	no	no	no	no	no	no	no
65	male	33	no	no	yes	no	no	no	no	yes	no	yes	yes	yes	no	no	no
66	male	62	yes	no	no	yes	yes	no	no	no	no	yes	no	no	no	no	yes
67	female	59	yes	no	no	no	no	no	no	yes	no	no	no	no	yes	yes	yes
68	male	73	no	yes	yes	no	no	no	no	no	no	no	yes	yes	no	yes	yes
69	male	74	yes	no	no	yes	yes	no	no	yes	no	yes	no	yes	yes	no	no
70	female	49	yes	no	no	no	no	no	no	no	no	yes	no	no	no	no	no
71	male	23	yes	no	no	no	no	yes	yes	no	no	no	yes	no	no	no	no
72	female	57	yes	no	no	yes	no	no	no	yes	no	yes	yes	yes	no	no	no
73	male	90	yes	no	no	yes	no	no	no	no	no	yes	no	no	no	no	yes
74	male	37	yes	yes	no	no	no	no	no	yes	no	yes	no	yes	yes	yes	no
75	female	40	yes	no	no	yes	no	yes	no	no	no	yes	no	no	no	no	no
76	male	90	yes	no	no	no	no	no	no	no	no	yes	no	no	no	no	no
77	male	74	yes	yes	yes	no	no	no	no	no	no	no	no	no	no	no	no
78	female	66	yes	no	no	no	no	no	no	no	no	yes	no	no	no	no	yes
79	male	85	yes	no	no	no	no	no	no	no	no	yes	yes	no	no	no	yes
80	female	77	no	no	yes	yes	no	yes	no	no	no	no	no	yes	no	yes	no
81	male	60	yes	no	no	no	no	no	no	yes	no	yes	no	yes	yes	yes	no
82	female	86	yes	no	no	no	no	no	no	no	no	yes	yes	no	yes	no	yes
83	male	60	no	yes	yes	yes	no	no	no	no	no	yes	no	yes	no	yes	yes
84	male	88	no	no	no	no	no	no	no	yes	no	yes	no	yes	yes	yes	no
85	female	89	yes	yes	yes	no	no	no	no	yes	no	yes	no	yes	yes	yes	no
86	male	58	yes	yes	no	no	no	no	no	no	no	no	no	yes	no	no	yes
87	male	77	no	no	yes	no	no	no	no	yes	no	yes	yes	yes	no	yes	no
88	male	95	no	no	no	yes	no	no	no	no	no	yes	no	no	no	no	yes
89	female	92	yes	no	no	no	yes	no	no	yes	no	no	yes	yes	no	yes	no
90	female	67	yes	no	yes	yes	no	yes	no	no	no	yes	no	yes	yes	yes	no
91	male	60	yes	no	no	no	no	no	no	yes	no	yes	no	yes	yes	yes	no
92	male	55	yes	no	no	no	yes	no	no	no	no	no	yes	yes	no	no	no
93	male	52	no	no	no	yes	no	no	no	yes	no	yes	yes	yes	yes	yes	no
94	male	62	no	no	no	yes	no	no	no	no	no	yes	no	no	no	no	yes
95	female	77	yes	no	yes	no	no	no	no	yes	no	yes	no	yes	yes	yes	yes
96	male	60	yes	no	no	no	no	no	no	no	no	no	no	no	no	no	no
97	female	58	yes	no	no	no	no	no	no	no	no	yes	no	no	no	no	yes
98	male	77	no	no	no	no	no	no	no	no	no	yes	no	no	no	no	yes
99	male	62	no	no	yes	yes	no	yes	no	yes	no	yes	no	no	no	no	no
100	female	66	yes	no	no	no	no	yes	no	yes	no	yes	no	yes	no	yes	no
101	female	59	no	no	yes	no	yes	no	no	no	no	yes	no	no	yes	yes	yes
102	male	60	no	no	no	no	no	no	no	yes	no	no	no	no	no	no	no
103	male	77	yes	no	no	no	yes	no	no	yes	no	yes	yes	no	no	no	no
104	female	64	yes	no	yes	yes	no	no	no	no	no	yes	no	yes	no	yes	yes
105	female	64	yes	no	no	no	no	yes	no	yes	no	no	no	yes	yes	yes	no
106	male	75	no	no	no	no	no	yes	no	no	no	yes	no	yes	no	no	no
107	male	75	yes	no	no	no	no	no	no	no	no	yes	no	yes	no	no	yes
108	female	21	no	no	no	no	no	yes	no	yes	no	no	no	no	no	no	no
109	male	21	yes	no	no	no	no	no	no	no	no	yes	no	no	no	no	no
110	male	21	yes	no	no	no	no	no	no	no	no	yes	no	no	no	no	no
111	male	23	no	no	yes	no	no	no	no	no	no	no	no	yes	no	no	yes
112	male	56	yes	no	no	no	no	no	yes	yes	no	no	yes	no	no	no	yes
113	female	56	no	no	yes	yes	yes	no	no	no	no	no	no	yes	yes	yes	yes
114	male	76	no	no	no	no	no	no	no	no	no	yes	no	yes	yes	yes	no
115	female	62	yes	yes	no	no	no	no	no	no	no	yes	yes	no	no	no	no
116	male	62	no	no	no	yes	no	no	no	no	no	no	no	no	no	yes	no
117	male	67	yes	no	no	no	no	no	no	yes	no	no	no	no	no	no	no
118	female	47	no	no	no	no	no	yes	no	no	no	yes	no	yes	yes	yes	yes
119	female	62	yes	no	yes	no	yes	yes	no	yes	no	yes	no	yes	no	no	no
120	male	38	no	no	no	no	yes	no	no	yes	no	no	no	no	yes	no	no
121	male	61	no	yes	no	no	no	no	no	no	no	yes	yes	no	no	yes	yes
122	female	55	yes	yes	no	yes	no	no	no	no	no	yes	no	yes	yes	no	no
123	female	50	yes	no	no	no	no	no	no	no	no	no	no	no	no	no	no
124	male	50	yes	no	yes	no	no	yes	no	yes	no	no	yes	no	no	no	no
125	female	50	yes	no	yes	yes	yes	no	no	no	no	yes	no	no	no	no	no
126	male	76	yes	no	no	no	no	no	no	no	no	yes	yes	no	no	yes	no
127	male	70	no	no	no	yes	no	yes	no	yes	no	no	no	yes	no	no	yes
128	female	42	no	no	no	no	yes	no	no	no	no	yes	no	yes	no	no	no
129	female	70	yes	no	no	no	no	no	no	yes	no	no	no	yes	yes	no	no
130	male	47	yes	no	yes	yes	no	no	no	no	no	no	no	no	no	no	no
131	male	47	yes	yes	no	no	no	no	no	no	no	yes	no	no	yes	yes	no
132	male	76	yes	no	no	no	no	no	no	yes	no	yes	no	yes	no	yes	no
133	female	76	no	no	no	no	no	no	no	yes	no	yes	no	no	no	yes	no
134	male	76	yes	no	yes	no	no	no	no	no	no	yes	no	no	yes	yes	no
135	female	74	yes	no	no	no	no	yes	no	yes	no	yes	yes	no	no	no	yes
136	male	76	no	no	no	yes	no	no	no	no	no	no	yes	yes	no	no	no
137	female	56	no	no	yes	yes	no	no	no	yes	no	yes	no	no	no	no	no
138	male	56	yes	no	yes	no	no	no	no	no	no	yes	no	yes	no	yes	no
139	female	74	no	no	no	no	no	yes	no	yes	no	yes	no	yes	no	yes	no
140	female	74	yes	no	no	no	no	no	no	no	no	yes	no	no	yes	yes	no
141	male	74	yes	no	no	no	no	no	no	no	no	no	no	no	no	no	no
142	male	69	yes	yes	no	no	no	no	no	no	no	yes	yes	yes	no	no	no
143	female	69	no	no	yes	yes	no	no	no	yes	no	yes	yes	no	no	no	no
144	male	69	no	no	no	yes	no	no	no	no	no	yes	no	no	yes	yes	no
145	male	69	yes	yes	yes	no	yes	no	yes	no	no	no	yes	no	no	no	no
146	female	69	no	yes	no	yes	yes	no	no	yes	no	no	no	yes	yes	yes	no
147	male	70	yes	no	no	no	no	no	no	no	no	no	no	yes	no	yes	no
148	female	70	yes	no	no	no	no	yes	no	no	no	yes	yes	no	no	no	yes
149	male	54	yes	no	no	yes	no	yes	no	no	no	no	no	no	no	yes	yes
150	female	79	yes	yes	no	no	no	no	no	yes	no	yes	no	no	yes	no	no
151	male	82	no	yes	no	no	no	no	no	no	no	yes	yes	yes	no	yes	yes
152	male	82	no	yes	yes	no	no	no	no	no	no	yes	no	yes	no	no	no
153	male	45	yes	yes	no	no	no	no	no	yes	no	yes	no	no	yes	no	no
154	female	58	yes	yes	no	no	no	yes	no	no	no	yes	no	no	no	yes	no
155	male	58	no	no	no	yes	no	no	no	no	no	yes	no	yes	yes	no	no
156	female	57	yes	no	yes	no	no	no	no	no	no	no	no	no	no	no	yes
157	male	57	no	yes	no	no	no	no	no	no	no	yes	no	no	no	no	no
158	male	57	yes	no	no	yes	no	no	no	no	no	yes	no	no	no	no	no
159	female	57	no	no	no	no	yes	no	no	no	no	yes	no	no	no	yes	no
160	male	69	yes	yes	no	yes	no	no	no	no	no	yes	no	yes	no	no	yes
161	female	69	yes	yes	yes	no	yes	no	no	no	no	yes	no	yes	no	no	no
162	female	70	no	yes	no	no	no	no	no	no	no	yes	no	yes	yes	no	no
163	male	86	yes	no	no	yes	no	no	no	no	no	yes	yes	no	no	no	no
164	male	70	no	yes	no	no	yes	yes	no	no	no	yes	no	no	yes	yes	no
165	female	70	no	yes	no	no	no	no	no	no	no	yes	no	yes	no	yes	no
166	male	86	yes	yes	no	no	no	no	no	yes	no	yes	no	no	no	yes	no
167	male	47	no	yes	yes	no	no	no	no	no	no	yes	no	no	yes	yes	yes
168	female	86	no	yes	no	no	no	yes	no	no	no	yes	yes	no	no	no	no
169	male	86	yes	yes	no	yes	no	no	no	no	no	yes	yes	yes	yes	no	yes
170	male	86	no	yes	no	yes	no	no	no	no	no	yes	no	no	no	no	no
171	female	60	no	yes	yes	no	no	no	no	no	no	yes	no	yes	no	yes	no
172	female	69	yes	yes	yes	no	no	no	no	no	no	yes	no	yes	no	yes	yes
173	male	83	no	no	no	no	no	no	no	no	no	yes	no	no	no	no	no
174	male	83	no	no	no	no	no	no	no	no	no	yes	no	yes	no	no	no
175	female	83	yes	no	no	no	no	no	no	yes	no	no	no	no	yes	no	no
176	male	11	no	no	no	yes	no	no	no	no	no	no	no	yes	no	yes	no
177	female	11	yes	no	no	no	no	no	no	no	no	yes	no	yes	yes	yes	no
178	male	11	yes	yes	yes	no	no	no	no	no	no	yes	no	no	no	no	no
179	female	11	no	no	yes	yes	no	no	no	no	no	no	no	no	no	yes	no
180	male	67	yes	no	no	no	no	no	no	no	no	yes	yes	no	yes	no	yes
181	male	67	no	no	no	no	no	no	no	yes	no	yes	no	yes	yes	yes	no
182	male	36	no	no	no	no	no	yes	no	yes	no	yes	yes	yes	no	no	no
183	male	78	no	no	yes	no	no	yes	no	yes	no	yes	no	no	yes	no	no
184	female	35	no	yes	no	no	no	no	yes	yes	no	yes	yes	no	yes	yes	no
185	female	57	no	yes	no	yes	no	no	no	no	no	yes	no	yes	no	no	no
186	male	70	yes	yes	no	no	no	no	no	no	no	no	no	no	no	no	yes
187	male	67	yes	no	yes	no	no	yes	no	no	no	yes	yes	no	no	no	yes
188	male	57	no	no	no	yes	no	no	no	no	no	yes	no	no	no	no	no
189	female	65	no	no	yes	no	no	no	no	no	no	yes	no	no	yes	yes	no
190	female	67	no	no	yes	yes	yes	no	no	yes	no	yes	no	yes	no	no	no
191	male	67	yes	no	no	no	no	no	no	yes	no	no	no	yes	no	no	no
192	female	67	no	no	yes	no	no	no	no	yes	no	yes	no	yes	yes	no	no
193	male	83	no	no	yes	yes	no	no	no	no	no	yes	no	no	no	no	no
194	male	67	no	yes	no	no	yes	no	no	no	no	no	no	no	no	yes	no
195	female	70	no	no	no	no	no	no	no	yes	no	yes	no	yes	no	yes	no
196	male	70	yes	no	no	no	no	no	no	no	no	yes	no	no	yes	yes	no
197	female	54	no	no	yes	no	no	no	no	yes	no	yes	no	no	yes	yes	no
198	male	79	no	no	no	no	no	yes	no	yes	no	no	no	no	no	no	yes
199	male	82	no	no	no	yes	no	no	no	yes	no	yes	no	yes	no	no	no
200	female	82	no	no	no	yes	no	yes	no	no	no	yes	no	no	no	no	no
201	male	45	yes	no	yes	no	no	no	no	yes	no	yes	no	yes	no	yes	no
202	male	58	yes	no	yes	no	no	yes	no	yes	no	no	no	yes	no	yes	no
203	female	58	yes	no	yes	no	no	no	no	no	no	yes	no	no	yes	yes	no
204	male	57	yes	yes	yes	no	no	yes	no	no	no	yes	no	no	yes	no	no
205	female	57	no	yes	yes	no	no	no	no	no	no	no	yes	yes	no	no	no
206	male	57	no	no	no	yes	no	no	no	yes	no	yes	no	no	no	no	yes
207	male	57	no	no	no	yes	no	yes	no	no	yes	yes	no	no	no	yes	no
208	female	69	yes	no	no	no	no	yes	no	no	no	no	no	no	yes	yes	no
209	male	69	yes	yes	no	no	no	no	no	no	no	yes	no	no	no	no	no
210	male	70	yes	no	yes	no	no	no	no	no	no	yes	no	no	no	no	no
211	male	86	no	no	yes	no	no	no	no	no	no	no	no	yes	yes	yes	no
212	female	70	no	no	yes	no	no	no	no	yes	no	yes	no	yes	yes	yes	no
213	male	70	no	yes	no	yes	no	no	no	no	no	yes	yes	no	no	no	yes
214	female	86	no	yes	yes	no	no	no	no	no	no	yes	no	yes	no	yes	no
215	male	47	no	no	yes	no	no	no	no	yes	no	yes	no	no	yes	yes	yes
216	female	86	no	no	yes	no	no	yes	no	yes	no	yes	no	no	no	no	no
217	female	86	yes	no	yes	no	yes	no	no	no	no	yes	yes	no	no	no	no
218	male	86	no	yes	yes	no	no	no	no	yes	no	yes	no	yes	yes	yes	no
219	male	60	no	no	no	no	no	no	no	no	no	yes	no	no	no	no	no
220	female	69	no	yes	no	no	no	no	no	no	no	yes	no	no	no	no	no
221	male	83	no	yes	yes	no	no	no	no	no	no	no	no	no	no	no	no
222	male	83	yes	no	yes	yes	no	yes	no	no	no	yes	yes	no	no	no	no
223	female	83	yes	no	yes	yes	yes	yes	no	yes	no	no	no	no	no	no	yes
224	female	24	no	no	yes	no	yes	no	no	no	no	yes	no	yes	yes	no	no
225	male	37	no	no	no	yes	no	no	no	no	no	yes	no	no	no	no	yes
226	male	65	no	no	yes	no	no	no	no	yes	no	no	no	no	yes	yes	no
227	female	70	no	yes	yes	no	no	no	no	no	no	yes	no	yes	no	yes	yes
228	male	47	no	no	no	yes	no	no	no	yes	no	yes	no	yes	yes	yes	no
229	male	47	no	no	no	no	yes	no	no	no	no	yes	no	no	no	no	no
230	male	76	no	no	yes	no	yes	no	no	no	no	yes	no	no	no	no	no
231	male	76	no	no	no	yes	no	no	no	yes	no	yes	no	yes	no	no	yes
232	male	76	no	no	yes	yes	no	yes	no	no	no	yes	yes	no	no	no	no
233	female	74	no	yes	yes	no	no	yes	no	yes	no	yes	no	yes	yes	yes	no
234	female	76	yes	no	yes	yes	no	yes	no	no	no	yes	no	no	no	no	no
235	male	56	no	no	yes	no	yes	no	no	no	no	no	no	no	no	no	no
236	male	56	yes	yes	yes	no	no	no	no	no	no	yes	no	no	no	no	yes
237	female	74	no	no	no	no	yes	no	no	no	no	yes	no	no	no	no	no
238	female	74	yes	yes	yes	no	no	no	no	no	no	yes	no	no	no	no	no
239	male	74	no	no	yes	yes	no	no	no	no	no	yes	no	yes	no	yes	yes
240	male	69	no	no	yes	no	no	no	no	no	no	yes	no	yes	yes	yes	no
241	female	69	yes	no	yes	no	no	no	yes	no	no	no	yes	no	yes	no	no
242	male	69	no	yes	yes	yes	yes	no	no	no	no	yes	yes	yes	no	yes	no
243	female	69	no	no	yes	no	no	yes	no	no	no	yes	no	yes	yes	yes	no
244	female	69	no	yes	yes	no	no	no	no	yes	no	yes	no	yes	yes	yes	yes
245	male	70	no	yes	yes	no	yes	no	no	no	no	no	no	yes	no	no	no
246	male	70	no	no	no	no	no	no	no	yes	no	yes	no	yes	no	yes	yes
247	female	54	no	yes	yes	yes	no	yes	no	no	no	yes	yes	no	no	no	no
248	male	79	no	no	no	no	no	no	no	no	no	no	yes	yes	no	yes	no
249	female	82	yes	no	no	yes	no	yes	no	yes	no	yes	no	yes	yes	yes	yes
250	male	21	yes	no	yes	no	no	no	no	no	no	yes	yes	yes	yes	yes	yes
251	male	21	no	no	no	no	no	no	no	yes	no	no	no	yes	no	no	no
252	male	23	yes	no	yes	yes	yes	no	no	no	no	yes	no	yes	yes	yes	no
253	male	56	yes	no	no	yes	no	no	no	no	no	yes	no	no	no	no	no
254	female	56	yes	no	yes	no	no	no	no	yes	no	no	no	yes	yes	yes	no
255	female	76	no	no	no	no	yes	no	no	no	no	no	no	no	no	no	yes
256	male	62	yes	no	yes	no	yes	no	no	no	no	yes	no	no	no	no	yes
257	male	62	no	no	no	no	no	no	no	no	no	yes	no	no	no	no	no
258	female	67	yes	no	yes	yes	no	yes	no	yes	no	yes	no	no	no	no	no
259	male	47	yes	no	no	no	no	yes	no	yes	no	yes	no	yes	no	yes	no
260	male	62	yes	no	no	no	no	no	no	no	no	yes	no	no	yes	yes	yes
261	female	38	no	no	yes	no	yes	no	no	yes	no	yes	yes	no	no	no	no
262	male	61	yes	no	yes	no	no	no	no	no	no	yes	no	no	no	no	no
263	female	55	no	no	yes	yes	no	no	no	yes	no	yes	no	yes	yes	yes	no
264	female	50	yes	no	no	no	no	yes	no	no	no	yes	no	yes	no	yes	no
265	male	50	no	no	no	no	no	yes	no	no	no	yes	no	yes	no	no	yes
266	male	50	yes	no	no	no	no	no	yes	yes	no	yes	yes	yes	no	no	no
267	male	76	no	no	yes	no	no	yes	no	no	no	yes	no	no	no	no	no
268	female	70	no	no	no	no	no	no	no	no	no	yes	no	no	no	no	no
269	female	42	yes	no	no	no	no	no	no	no	no	yes	yes	no	no	no	yes
270	male	70	yes	no	yes	no	no	no	no	no	no	yes	no	yes	no	no	no
271	male	47	no	no	no	no	no	yes	no	yes	no	no	no	no	yes	no	no
272	female	47	no	no	no	yes	no	no	no	yes	no	no	no	yes	yes	yes	no
273	male	43	yes	no	no	no	no	no	no	no	no	yes	no	yes	no	yes	no
274	female	50	yes	yes	no	no	no	no	no	no	no	yes	no	no	no	no	no
275	male	37	no	no	no	yes	yes	no	no	no	no	no	no	no	no	yes	yes
276	female	76	no	no	no	no	no	no	no	yes	no	yes	no	no	yes	no	no
