# Supplementary material for: Candida species distribution, antifungal susceptibility and trends causing candidemia: a 10-year observation in eastern China
Source: PeerJ. 2026 Mar 5;14:e20832. doi: 10.7717/peerj.20832 (PMC12967414; doi:10.7717/peerj.20832)
Supplement: Supplemental Information 4 [file peerj-14-20832-s004.zip]

Archive with 278 entries (277 files):
- Supplement 4/
- Supplement 4/.DS_Store
- Supplement 4/1.png
- Supplement 4/10.PNG
- Supplement 4/100║·.jpg
- Supplement 4/101╬Γ.jpg
- Supplement 4/102╒┼.jpg
- Supplement 4/103╓▄.jpg
- Supplement 4/104└ε.jpg
- Supplement 4/105└ε.jpg
- Supplement 4/106╙┌.jpg
- Supplement 4/107╓▄.jpg
- Supplement 4/108╙┌.jpg
- Supplement 4/109└ε.jpg
- Supplement 4/11.png
- Supplement 4/110╙┌.jpg
- Supplement 4/111╙┌.jpg
- Supplement 4/112│┬.jpg
- Supplement 4/113│┬.jpg
- Supplement 4/114│┬.jpg
- Supplement 4/115└ε.jpg
- Supplement 4/116│┬.jpg
- Supplement 4/117╙┌.jpg
- Supplement 4/118╙┌.jpg
- Supplement 4/119╙┌.jpg
- Supplement 4/12.png
- Supplement 4/120═⌡.jpg
- Supplement 4/121╦╒jpg.jpg
- Supplement 4/122└εjpg.jpg
- Supplement 4/123═⌡╒╫.jpg
- Supplement 4/124.╛╧.jpg
- Supplement 4/125╛╧.jpg
- Supplement 4/126═⌡.jpg
- Supplement 4/127╨∞.jpg
- Supplement 4/128═⌡.jpg
- Supplement 4/129╤ε.jpg
- Supplement 4/13.png
- Supplement 4/130╜¬.jpg
- Supplement 4/131╜¬.jpg
- Supplement 4/132┴⌡.jpg
- Supplement 4/133┴⌡.jpg
- Supplement 4/134╣∙.jpg
- Supplement 4/135╬║.jpg
- Supplement 4/136└ε.jpg
- Supplement 4/137╥n.jpg
- Supplement 4/138╠ß.jpg
- Supplement 4/139.JPG
- Supplement 4/14.png
- Supplement 4/140║1⁄2.jpg
- Supplement 4/141═≥.jpg
- Supplement 4/142═≥.jpg
- Supplement 4/143╦∩.jpg
- Supplement 4/144─▓.jpg
- Supplement 4/145═⌡.jpg
- Supplement 4/146┬└.jpg
- Supplement 4/147┴⌡.jpg
- Supplement 4/148│┘.jpg
- Supplement 4/149┤·.jpg
- Supplement 4/15.png
- Supplement 4/150╦∩.jpg
- Supplement 4/151╦∩jpg.jpg
- Supplement 4/152┴⌡.jpg
- Supplement 4/153┴⌡.jpg
- Supplement 4/154┤▐.jpg
- Supplement 4/155╖╢.jpg
- Supplement 4/156└ε.jpg
- Supplement 4/157└ε.jpg
- Supplement 4/158└ε.jpg
- Supplement 4/159╔█.jpg
- Supplement 4/16.png
- Supplement 4/160╦∩.jpg
- Supplement 4/161.└ε.JPG
- Supplement 4/162.└ε.JPG
- Supplement 4/163└ε.JPG
- Supplement 4/164δ°.jpg
- Supplement 4/165┤▐.jpg
- Supplement 4/166┤▐.jpg
- Supplement 4/167╓╙.jpg
- Supplement 4/168╦∩.jpg
- Supplement 4/169╦∩.jpg
- Supplement 4/17.png
- Supplement 4/170═≥.jpg
- Supplement 4/171╨∞.jpg
- Supplement 4/172.jpg
- Supplement 4/173╒┼.jpg
- Supplement 4/174╕▀.jpg
- Supplement 4/175┴⌡.jpg
- Supplement 4/176╜Γ.jpg
- Supplement 4/177╜Γ.jpg
- Supplement 4/178╤╒.jpg
- Supplement 4/179╙┌.jpg
- Supplement 4/18.png
- Supplement 4/180╤ε.jpg
- Supplement 4/181═⌡.jpg
- Supplement 4/182╤ε.jpg
- Supplement 4/183╘1⁄4.jpg
- Supplement 4/184╘1⁄4.jpg
- Supplement 4/185╙┌.jpg
- Supplement 4/186╙┌.jpg
- Supplement 4/187╙┌.jpg
- Supplement 4/188└ε.jpg
- Supplement 4/189╙┌.jpg
- Supplement 4/19.png
- Supplement 4/190┴⌡.jpg
- Supplement 4/191┴⌡.jpg
- Supplement 4/192└ε.jpg
- Supplement 4/193└ε.jpg
- Supplement 4/194└ε.jpg
- Supplement 4/195┼╦.jpg
- Supplement 4/196┼╦.jpg
- Supplement 4/197┼╦.jpg
- Supplement 4/198┼╦.jpg
- Supplement 4/199┼╦.jpg
- Supplement 4/2.png
- Supplement 4/20.png
- Supplement 4/200╩ó.jpg
- Supplement 4/201╩ó.jpg
- Supplement 4/202└ε.jpg
- Supplement 4/203╠¿.jpg
- Supplement 4/204║╪.jpg
- Supplement 4/205║╪.jpg
- Supplement 4/206╚╬.jpg
- Supplement 4/207│┬.jpg
- Supplement 4/208│┬.jpg
- Supplement 4/209.jpg
- Supplement 4/21.png
- Supplement 4/210.jpg
- Supplement 4/211.jpg
- Supplement 4/212.jpg
- Supplement 4/213╟·.jpg
- Supplement 4/214╟·.jpg
- Supplement 4/215┤≈.jpg
- Supplement 4/216║╪.jpg
- Supplement 4/217┤≈.jpg
- Supplement 4/218┤≈.jpg
- Supplement 4/219║╪.jpg
- Supplement 4/22.png
- Supplement 4/220░╫.jpg
- Supplement 4/221║╪.jpg
- Supplement 4/222║╪.jpg
- Supplement 4/223║╪jpg.jpg
- Supplement 4/224═⌡.jpg
- Supplement 4/225┴⌡.jpg
- Supplement 4/226║╪.jpg
- Supplement 4/227║╪.jpg
- Supplement 4/228║╪.jpg
- Supplement 4/229└╫.jpg
- Supplement 4/23.png
- Supplement 4/230└╫.jpg
- Supplement 4/231└╫.jpg
- Supplement 4/232└╫.jpg
- Supplement 4/233═⌡.jpg
- Supplement 4/234═⌡.jpg
- Supplement 4/235╓▄.jpg
- Supplement 4/236.JPG
- Supplement 4/237└ε.jpg
- Supplement 4/238╨∞.jpg
- Supplement 4/239╠╒.jpg
- Supplement 4/24.png
- Supplement 4/240═⌡.jpg
- Supplement 4/241╨∞.jpg
- Supplement 4/242╙┌.jpg
- Supplement 4/243═⌡.jpg
- Supplement 4/244═⌡.jpg
- Supplement 4/245═⌡.jpg
- Supplement 4/246║╪.jpg
- Supplement 4/247═⌡.jpg
- Supplement 4/248║╪.jpg
- Supplement 4/249╦╬.jpg
- Supplement 4/25.png
- Supplement 4/250╦╬.jpg
- Supplement 4/251╦╬.jpg
- Supplement 4/252═⌡.jpg
- Supplement 4/253║╪.jpg
- Supplement 4/254.╨φ.JPG
- Supplement 4/255╖╢.jpg
- Supplement 4/256┬└.jpg
- Supplement 4/257┬└.jpg
- Supplement 4/258╔█.jpg
- Supplement 4/259╔█.jpg
- Supplement 4/26.png
- Supplement 4/260╜¬.jpg
- Supplement 4/261├╧.jpg
- Supplement 4/262├╧.jpg
- Supplement 4/263└ε.jpg
- Supplement 4/264├╧.jpg
- Supplement 4/265└ε.jpg
- Supplement 4/266┴⌡.jpg
- Supplement 4/267┴⌡jpg.jpg
- Supplement 4/268╚╬.jpg
- Supplement 4/269═⌡.jpg
- Supplement 4/27.png
- Supplement 4/270═⌡.jpg
- Supplement 4/271═⌡.jpg
- Supplement 4/272└ε.jpg
- Supplement 4/273.jpg
- Supplement 4/274.jpg
- Supplement 4/275.jpg
- Supplement 4/276.jpg
- Supplement 4/28.png
- Supplement 4/29.png
- Supplement 4/3.png
- Supplement 4/30.png
- Supplement 4/31.png
- Supplement 4/32.png
- Supplement 4/33.png
- Supplement 4/34.png
- Supplement 4/35.jpg
- Supplement 4/36┴⌡.jpg
- Supplement 4/37═⌡.jpg
- Supplement 4/38┴╬.jpg
- Supplement 4/39┴╬.jpg
- Supplement 4/4.png
- Supplement 4/40╠∩.jpg
- Supplement 4/41└ε.jpg
- Supplement 4/42╨┴.jpg
- Supplement 4/43╨┴24.png
- Supplement 4/44┬φ.jpg
- Supplement 4/45╨∞.jpg
- Supplement 4/46.JPG
- Supplement 4/47.JPG
- Supplement 4/48.JPG
- Supplement 4/49.JPG
- Supplement 4/5.png
- Supplement 4/50╛╧.jpg
- Supplement 4/51╛╧.jpg
- Supplement 4/52┴°.jpg
- Supplement 4/53└ε.jpg
- Supplement 4/54╨∞.jpg
- Supplement 4/55╠╞.jpg
- Supplement 4/56╦∩.jpg
- Supplement 4/57╦σ.jpg
- Supplement 4/58╣∙.jpg
- Supplement 4/59ετ.jpg
- Supplement 4/6.png
- Supplement 4/60╙ß.jpg
- Supplement 4/61╙ß.jpg
- Supplement 4/62═⌡.jpg
- Supplement 4/63═⌡.jpg
- Supplement 4/64═⌡.jpg
- Supplement 4/65═⌡jpg.jpg
- Supplement 4/66╙┌.jpg
- Supplement 4/67.jpg
- Supplement 4/68╢╝.jpg
- Supplement 4/69╢╝.jpg
- Supplement 4/7.png
- Supplement 4/70═⌡╘¬.jpg
- Supplement 4/71═⌡╘¬.jpg
- Supplement 4/72╒┼.jpg
- Supplement 4/73╒┼.jpg
- Supplement 4/74┴⌡.jpg
- Supplement 4/75┴⌡.jpg
- Supplement 4/76╖╤.jpg
- Supplement 4/77╖╤.jpg
- Supplement 4/78.JPG
- Supplement 4/79╒┼.jpg
- Supplement 4/8.png
- Supplement 4/80╗¬.jpg
- Supplement 4/81╒┼.jpg
- Supplement 4/82╒┼.jpg
- Supplement 4/83╨∞.jpg
- Supplement 4/84╨∞.jpg
- Supplement 4/85╘1⁄4.jpg
- Supplement 4/86│╠.jpg
- Supplement 4/87├╧.jpg
- Supplement 4/88├╧.jpg
- Supplement 4/89╨╧.jpg
- Supplement 4/9.png
- Supplement 4/90.▓╠.jpg
- Supplement 4/91┴║.jpg
- Supplement 4/92┴║.jpg
- Supplement 4/93╤a.jpg
- Supplement 4/94┴║.jpg
- Supplement 4/95░╫.jpg
- Supplement 4/96╦╬.jpg
- Supplement 4/97╦╬.jpg
- Supplement 4/98╦∩.jpg
- Supplement 4/99║·.jpg
